# Supplementary material for: Prognostic Significance of Key Molecular Markers in Thyroid Cancer: A Systematic Literature Review and Meta-Analysis
Source: Cancers (Basel). 2025 Mar 10;17(6):939. doi: 10.3390/cancers17060939 (PMC11940365; doi:10.3390/cancers17060939)
Supplement: Supplementary file 1 [file cancers-17-00939-s001.zip]

Archive with 2 entries (2 files):
- Supplement S1_Search summary.pdf
- Supplement S2_Sensitivity analysis.pdf
